# Supplementary material for: Intronic gRNAs for the Construction of Minimal Gene Drive Systems
Source: Front Bioeng Biotechnol. 2022 May 12;10:857460. doi: 10.3389/fbioe.2022.857460 (PMC9133698; doi:10.3389/fbioe.2022.857460)
Supplement: Supplementary file 2 [file DataSheet1.ZIP]

Archive with 23 entries (23 files):
- pAct_dCas9-VPR mCherry (VPR Activator).gb
- pQUAST_ftz (Negative Control).gb
- pQUAST_ftz_gRNA1.gb
- pQUAST_ftz_gRNA2.gb
- pQUAST_ftz_gRNA3.gb
- pQUAST_ftz_U6-gRNA1-T6.gb
- pQUAST_ftz_U6-gRNA1.gb
- pQUAST_ftz_U6-gRNA2-T6.gb
- pQUAST_ftz_U6-gRNA2.gb
- pQUAST_ftz_U6-gRNA3-T6.gb
- pQUAST_ftz_U6-gRNA3.gb
- pQUAST_minimal (Negative Control).gb
- pQUAST_minimal_gRNA1.gb
- pQUAST_minimal_gRNA2.gb
- pQUAST_minimal_gRNA3.gb
- pQUAST_minimal_U6-gRNA1-T6.gb
- pQUAST_minimal_U6-gRNA1.gb
- pQUAST_minimal_U6-gRNA2-T6.gb
- pQUAST_minimal_U6-gRNA2.gb
- pQUAST_minimal_U6-gRNA3-T6.gb
- pQUAST_minimal_U6-gRNA3.gb
- Rcd-1r gene drive donor.gb
- VPR-mCherry_U6-gRNA1 (Positive Control).gb
