# Supplementary material for: Intronic gRNAs for the Construction of Minimal Gene Drive Systems
Source: Front Bioeng Biotechnol. 2022 May 12;10:857460. doi: 10.3389/fbioe.2022.857460 (PMC9133698; doi:10.3389/fbioe.2022.857460)
Supplement: Supplementary file 2 [file DataSheet1.ZIP › pQUAST_ftz_U6-gRNA1.gb]

LOCUS       pQUAST_ftz_U6-gRNA1        4698 bp    DNA     circular UNA 13-JAN-2022
DEFINITION  Concatenation of 2 sequences.
ACCESSION   urn.local...fu-ec4rdmr
VERSION     urn.local...fu-ec4rdmr
KEYWORDS    .
SOURCE      
  ORGANISM  .
FEATURES             Location/Qualifiers
     misc_feature    0^1
                     /Original_Bases="GGCCAGACCCACGTAGTCCAGCGGCAGATCGGCGGCGGAGA
                     AGTTAAGCGTCTCCAGGATGACCTTGCCCGAACTGGGGCACGTGGTGTTCGACGATGT
                     GCAGCTAATTTCGCCCGGCTCCACGTCCGCCCATTGGTTAATCAGCAGACCCTCGTTG
                     GCGTAACGGAACCATGAGAGGTACGACAACCATTTGAGGTATACTGGCACCGAGCCCG
                     AGTTCAAGAAGAAG"
                     /label="GGCCAGACCCACGTAGTCCAGCGGCAGATCGGCGGCGGAGAAGTTAAGCG
                     TCTCCAGGATGACCTTGCCCGAACTGGGGCACGTGGTGTTCGACGATGTGCAGCTAAT
                     TTCGCCCGGCTCCACGTCCGCCCATTGGTTAATCAGCAGACCCTCGTTGGCGTAACGG
                     AACCATGAGAGGTACGACAACCATTTGAGGTATACTGGCACCGAGCCCGAGTTCAAGA
                     AGAAG"
                     /note="Geneious type: Editing History Deletion"
     rep_origin      6..594
                     /created_by="User"
                     /modified_by="User"
                     /label="pBR322"
     gene            complement(765..1625)
                     /gene="Ampicillin"
                     /label="Ampicillin"
     promoter        complement(1667..1695)
                     /translation="MSIQHFRVALIPFFAAFCLPVFAHPETLVKVKDAEDQLGARVGY
                     IELDLNSGKILESFRPEERFPMMSTFKVLLCGAVLSRVDAGQEQLGRRIHYSQNDLVE
                     YSPVTEKHLTDGMTVRELCSAAITMSDNTAANLLLTTIGGPKELTAFLHNMGDHVTRL
                     DRWEPELNEAIPNDERDTTMPVAMATTLRKLLTGELLTLASRQQLIDWMEADKVAGPL
                     LRSALPAGWFIADKSGAGERGSRGIIAALGPDGKPSRIVVIYTTGSQATMDERNRQIA
                     EIGASLIKHW*"
                     /label="AmpR_promoter"
     misc_feature    2030^2031
                     /Original_Bases="CCGAATCGCGCGGAACTAACGACAGTCGCTCCAAGGTCGTC
                     GAACAAAAGGTGAATGTGTTGCGGAGAGCGGGTGGGAGACAGCGAAAGAGCAACTACG
                     AAACGTGGTGTGGTGGAGGTGAATTATGAAGAGGGCGCGCGATTTGAAAAGTATGTAT
                     ATAAAAAATATATCCCGGTGTTTTATGTAGCGATAAACGAGTTTTTGATGTAAGGTAT
                     GCAGGTGTGTAAGTCTTTTGGTTAGAAGACAAATCCAAAGTCTACTTGTGGGGATGTT
                     CGAAGGGGAAATACTTGTATTCTATAGGTCATATCTTGTTTTTATTGGCACAAATATA
                     ATTACATTAGCTTTTTGAGGGGGCAATAAACAGTAAACACGATGGTAATAATGGTAAA
                     AAAAAAAACAAGCAGTTATTTCGGATATATGTCGGCTACTCCTTGCGTCGGGCCCGAA
                     GTCTTAGAGCCAGATATGCGAGCACCCGGAAGCTCACGATGAGAATGGCCAGACCATG
                     ATGAAATAACATAAGGTGGTCCCGTCGGCAAGAGACATCCACTTAACGTATGCTTGCA
                     ATAAGTGCGAGTGAAAGGAATAGTATTCTGAGTGTCGTATTGAGTCTGAGTGAGACAG
                     CGATATGATTGTTGATTAACCCTTAGCATGTCCGTGGGGTTTGAATTAACTCATAATA
                     TTAAT"
                     /label="CCGAATCGCGCGGAACTAACGACAGTCGCTCCAAGGTCGTCGAACAAAAG
                     GTGAATGTGTTGCGGAGAGCGGGTGGGAGACAGCGAAAGAGCAACTACGAAACGTGGT
                     GTGGTGGAGGTGAATTATGAAGAGGGCGCGCGATTTGAAAAGTATGTATATAAAAAAT
                     ATATCCCGGTGTTTTATGTAGCGATAAACGAGTTTTTGATGTAAGGTATGCAGGTGTG
                     TAAGTCTTTTGGTTAGAAGACAAATCCAAAGTCTACTTGTGGGGATGTTCGAAGGGGA
                     AATACTTGTATTCTATAGGTCATATCTTGTTTTTATTGGCACAAATATAATTACATTA
                     GCTTTTTGAGGGGGCAATAAACAGTAAACACGATGGTAATAATGGTAAAAAAAAAAAC
                     AAGCAGTTATTTCGGATATATGTCGGCTACTCCTTGCGTCGGGCCCGAAGTCTTAGAG
                     CCAGATATGCGAGCACCCGGAAGCTCACGATGAGAATGGCCAGACCATGATGAAATAA
                     CATAAGGTGGTCCCGTCGGCAAGAGACATCCACTTAACGTATGCTTGCAATAAGTGCG
                     AGTGAAAGGAATAGTATTCTGAGTGTCGTATTGAGTCTGAGTGAGACAGCGATATGAT
                     TGTTGATTAACCCTTAGCATGTCCGTGGGGTTTGAATTAACTCATAATATTAAT"
                     /note="Geneious type: Editing History Deletion"
     misc_feature    <2031..2080
                     /created_by="User"
                     /label="P Element (3' End)"
     misc_RNA        2095..2117
                     /created_by="User"
                     /label="gRNA #3"
     misc_RNA        complement(2132..2154)
                     /created_by="User"
                     /label="gRNA_#5"
     promoter        2134..2227
                     /created_by="User"
                     /label="QUAS"
     misc_RNA        2151..2173
                     /created_by="User"
                     /label="gRNA #2"
     misc_RNA        complement(2166..2188)
                     /created_by="User"
                     /label="gRNA_#4"
     misc_RNA        2189..2211
                     /created_by="User"
                     /label="gRNA #1"
     promoter        2276..2514
                     /created_by="User"
                     /label="Hsp70"
     misc_RNA        2314
                     /created_by="User"
                     /label="Initiator"
     gene            2578..2863
                     /created_by="User"
                     /label="Exon1_GFP"
     misc_feature    complement(2619..2637)
                     /Sequence="GTCCAGCTCGACCAGGATG"
                     /Hairpin_Tm="None"
                     /Tm="59.9"
                     /Self_Dimer_Tm="None"
                     /%GC="63.2"
                     /created_by="primer3"
                     /label="pEGFPN1rev"
                     /note="Geneious type: primer_bind_reverse"
     misc_feature    2857..2871
                     /created_by="User"
                     /label="Donor"
     misc_feature    2866
                     /Original_Bases
                     /label
                     /note="Geneious type: Editing History Insertion"
     misc_feature    2869
                     /Original_Bases="GC"
                     /label="GC"
                     /note="Geneious type: Editing History Replacement"
     intron          <2870..>3549
                     /created_by="User"
                     /modified_by="User"
                     /label="Intron_MCS"
     misc_feature    2924^2925
                     /Original_Bases="GTAC"
                     /label="GTAC"
                     /note="Geneious type: Editing History Deletion"
     misc_feature    2926..2929
                     /Original_Bases
                     /label
                     /note="Geneious type: Editing History Insertion"
     misc_feature    2936..2938
                     /Original_Bases="CTCGA"
                     /label="CTCGA"
                     /note="Geneious type: Editing History Replacement"
     misc_feature    2940..2941
                     /Original_Bases
                     /label
                     /note="Geneious type: Editing History Insertion"
     misc_feature    complement(3015..3037)
                     /Sequence="AGCAATCACAGGTGAGCAAAAAA"
                     /Hairpin_Tm="43.6"
                     /Tm="59.9"
                     /Self_Dimer_Tm="13.8"
                     /%GC="39.1"
                     /created_by="primer3"
                     /label="GibR Vector"
                     /note="Geneious type: primer_bind_reverse"
     promoter        3015..3435
                     /created_by="User"
                     /label="U6-3"
     misc_feature    3015..3531
                     /Original_Bases
                     /label
                     /note="Geneious type: Editing History Insertion"
     primer_bind     3015..3039
                     /created_by="User"
                     /Sequence="TTTTTTGCTCACCTGTGATTGCTCC"
                     /Hairpin_Tm="39.1"
                     /Tm="62.7"
                     /Self_Dimer_Tm="11.3"
                     /%GC="44.0"
                     /created_by="primer3"
                     /modified_by="User"
                     /label="pC27"
     primer_bind     3015..3039
                     /Sequence="TTTTTTGCTCACCTGTGATTGCTCC"
                     /Hairpin_Tm="39.1"
                     /Tm="62.7"
                     /Self_Dimer_Tm="11.3"
                     /%GC="44.0"
                     /created_by="primer3"
                     /Extension="TTATGGCTAGC"
                     /label="pQUAST_U6_F_NHEI "
     primer_bind     3015..3039
                     /Sequence="TTTTTTGCTCACCTGTGATTGCTCC"
                     /Hairpin_Tm="39.1"
                     /Tm="62.7"
                     /Self_Dimer_Tm="11.3"
                     /%GC="44.0"
                     /created_by="primer3"
                     /Extension="TTATGGCTAGC"
                     /modified_by="User"
                     /label="pC11"
     primer_bind     3015..3039
                     /Sequence="TTTTTTGCTCACCTGTGATTGCTCC"
                     /Hairpin_Tm="39.1"
                     /Tm="62.7"
                     /Self_Dimer_Tm="11.3"
                     /%GC="44.0"
                     /created_by="primer3"
                     /Extension="GAAAATATGGCTAGC"
                     /modified_by="User"
                     /label="PC35"
     primer_bind     3015..3037
                     /Sequence="TTTTTTGCTCACCTGTGATTGCT"
                     /Hairpin_Tm="39.1"
                     /Tm="59.9"
                     /Self_Dimer_Tm="11.3"
                     /%GC="39.1"
                     /created_by="primer3"
                     /Extension="GCAGTTATAAAACTCATTAGCTAACCCA"
                     /modified_by="User"
                     /label="GibF Insert"
     misc_RNA        3436..3455
                     /created_by="User"
                     /label="gRNA1"
     misc_feature    3456..3531
                     /created_by="User"
                     /label="gRNA Scaffold"
     misc_feature    complement(3516..3531)
                     /Sequence="GCACCGACTCGGTGCC"
                     /Hairpin_Tm="72.1"
                     /Tm="60.5"
                     /Self_Dimer_Tm="45.4"
                     /%GC="75.0"
                     /created_by="primer3"
                     /Extension="CGCTCTGTAAGCATAAGCAAAGAAAAAA"
                     /modified_by="User"
                     /label="GibR_Insert"
                     /note="Geneious type: primer_bind_reverse"
     primer_bind     3516..3531
                     /Sequence="GGCACCGAGTCGGTGC"
                     /Hairpin_Tm="74.7"
                     /Tm="60.5"
                     /Self_Dimer_Tm="54.3"
                     /%GC="75.0"
                     /created_by="primer3"
                     /modified_by="User"
                     /label="Gib F Vector"
     misc_feature    3535..3569
                     /created_by="User"
                     /label="Acceptor"
     gene            <3556..3989
                     /created_by="User"
                     /label="Exon2_GFP"
     misc_feature    3555^3556
                     /Original_Bases="TCCAGG"
                     /label="TCCAGG"
                     /note="Geneious type: Editing History Deletion"
     misc_feature    3575
                     /Original_Bases="G"
                     /label="G"
                     /note="Geneious type: Editing History Replacement"
     misc_feature    4072..4087
                     /translation="MSIQHFRVALIPFFAAFCLPVFAHPETLVKVKDAEDQLGARVGY
                     IELDLNSGKILESFRPEERFPMMSTFKVLLCGAVLSRVDAGQEQLGRRIHYSQNDLVE
                     YSPVTEKHLTDGMTVRELCSAAITMSDNTAANLLLTTIGGPKELTAFLHNMGDHVTRL
                     DRWEPELNEAIPNDERDTTMPVAMATTLRKLLTGELLTLASRQQLIDWMEADKVAGPL
                     LRSALPAGWFIADKSGAGERGSRGIIAALGPDGKPSRIVVIYTTGSQATMDERNRQIA
                     EIGASLIKHW*"
                     /label="SV40_int"
     misc_feature    4093..4140
                     /translation="MSIQHFRVALIPFFAAFCLPVFAHPETLVKVKDAEDQLGARVGY
                     IELDLNSGKILESFRPEERFPMMSTFKVLLCGAVLSRVDAGQEQLGRRIHYSQNDLVE
                     YSPVTEKHLTDGMTVRELCSAAITMSDNTAANLLLTTIGGPKELTAFLHNMGDHVTRL
                     DRWEPELNEAIPNDERDTTMPVAMATTLRKLLTGELLTLASRQQLIDWMEADKVAGPL
                     LRSALPAGWFIADKSGAGERGSRGIIAALGPDGKPSRIVVIYTTGSQATMDERNRQIA
                     EIGASLIKHW*"
                     /label="SV40_3_splice"
     terminator      4161..4295
                     /translation="MSIQHFRVALIPFFAAFCLPVFAHPETLVKVKDAEDQLGARVGY
                     IELDLNSGKILESFRPEERFPMMSTFKVLLCGAVLSRVDAGQEQLGRRIHYSQNDLVE
                     YSPVTEKHLTDGMTVRELCSAAITMSDNTAANLLLTTIGGPKELTAFLHNMGDHVTRL
                     DRWEPELNEAIPNDERDTTMPVAMATTLRKLLTGELLTLASRQQLIDWMEADKVAGPL
                     LRSALPAGWFIADKSGAGERGSRGIIAALGPDGKPSRIVVIYTTGSQATMDERNRQIA
                     EIGASLIKHW*"
                     /label="SV40_PA_terminator"
     misc_feature    4161..4163
                     /Original_Bases
                     /label
                     /note="Geneious type: Editing History Insertion"
     misc_difference 4426
                     /created_by="User"
                     /label="BbsI Disruption"
     misc_feature    4426
                     /Original_Bases
                     /label
                     /note="Geneious type: Editing History Insertion"
     misc_feature    4698^4699
                     /Original_Bases="TTGTTTATTGCAGCTTATAATGGTTACAAATAAAGCAATAG
                     CATCACAAATTTCACAAATAAAGCATTTTTTTCACTGCATTCTAGTTGTGGTTTGTCC
                     AAACTCATCAATGTATCTTATCATGTCTGGATC"
                     /label="TTGTTTATTGCAGCTTATAATGGTTACAAATAAAGCAATAGCATCACAAA
                     TTTCACAAATAAAGCATTTTTTTCACTGCATTCTAGTTGTGGTTTGTCCAAACTCATC
                     AATGTATCTTATCATGTCTGGATC"
                     /note="Geneious type: Editing History Deletion"
ORIGIN      
        1 gcgtttttcc ataggctccg cccccctgac gagcatcaca aaaatcgacg ctcaagtcag
       61 aggtggcgaa acccgacagg actataaaga taccaggcgt ttccccctgg aagctccctc
      121 gtgcgctctc ctgttccgac cctgccgctt accggatacc tgtccgcctt tctcccttcg
      181 ggaagcgtgg cgctttctca atgctcacgc tgtaggtatc tcagttcggt gtaggtcgtt
      241 cgctccaagc tgggctgtgt gcacgaaccc cccgttcagc ccgaccgctg cgccttatcc
      301 ggtaactatc gtcttgagtc caacccggta agacacgact tatcgccact ggcagcagcc
      361 actggtaaca ggattagcag agcgaggtat gtaggcggtg ctacagagtt cttgaagtgg
      421 tggcctaact acggctacac tagaaggaca gtatttggta tctgcgctct gctgaagcca
      481 gttaccttcg gaaaaagagt tggtagctct tgatccggca aacaaaccac cgctggtagc
      541 ggtggttttt ttgtttgcaa gcagcagatt acgcgcagaa aaaaaggatc tcaagaagat
      601 cctttgatct tttctacggg gtctgacgct cagtggaacg aaaactcacg ttaagggatt
      661 ttggtcatga gattatcaaa aaggatcttc acctagatcc ttttaaatta aaaatgaagt
      721 tttaaatcaa tctaaagtat atatgagtaa acttggtctg acagttacca atgcttaatc
      781 agtgaggcac ctatctcagc gatctgtcta tttcgttcat ccatagttgc ctgactcccc
      841 gtcgtgtaga taactacgat acgggagggc ttaccatctg gccccagtgc tgcaatgata
      901 ccgcgagacc cacgctcacc ggctccagat ttatcagcaa taaaccagcc agccggaagg
      961 gccgagcgca gaagtggtcc tgcaacttta tccgcctcca tccagtctat taattgttgc
     1021 cgggaagcta gagtaagtag ttcgccagtt aatagtttgc gcaacgttgt tgccattgct
     1081 acaggcatcg tggtgtcacg ctcgtcgttt ggtatggctt cattcagctc cggttcccaa
     1141 cgatcaaggc gagttacatg atcccccatg ttgtgcaaaa aagcggttag ctccttcggt
     1201 cctccgatcg ttgtcagaag taagttggcc gcagtgttat cactcatggt tatggcagca
     1261 ctgcataatt ctcttactgt catgccatcc gtaagatgct tttctgtgac tggtgagtac
     1321 tcaaccaagt cattctgaga atagtgtatg cggcgaccga gttgctcttg cccggcgtca
     1381 acacgggata ataccgcgcc acatagcaga actttaaaag tgctcatcat tggaaaacgt
     1441 tcttcggggc gaaaactctc aaggatctta ccgctgttga gatccagttc gatgtaaccc
     1501 actcgtgcac ccaactgatc ttcagcatct tttactttca ccagcgtttc tgggtgagca
     1561 aaaacaggaa ggcaaaatgc cgcaaaaaag ggaataaggg cgacacggaa atgttgaata
     1621 ctcatactct tcctttttca atattattga agcatttatc agggttattg tctcatgagc
     1681 ggatacatat ttgaatgtat ttagaaaaat aaacaaatag gggttccgcg cacatttccc
     1741 cgaaaagtgc cacctgacgt ctaagaaacc attattatca tgacattaac ctataaaaat
     1801 aggcgtatca cgaggccctt tcgtctcgcg cgtttcggtg atgacggtga aaacctctga
     1861 cacatgcagc tcccggagac ggtcacagct tgtctgtaag cggatgccgg gagcagacaa
     1921 gcccgtcagg gcgcgtcagc gggtgttggc gggtgtcggg gctggcttaa ctatgcggca
     1981 tcagagcaga ttgtactgag agtgcaccat atgcggtgtg aaataccgca tagacgaaat
     2041 tatttttaaa gttttatttt taataatttg cgagtacgca aagcttggct gcatccaacg
     2101 cgttgggagc tctccggatc caagcttgga tccgggtaat cgcttatcct cggataaaca
     2161 attatcctca cgggtaatcg cttatccgct cgggtaatcg cttatcctcg ggtaatcgct
     2221 tatccttaag cttgatatcg aattgctgca gcccgagcgg agactctagc gagcgccgga
     2281 gtataaatag aggcgcttcg tctacggagc gacaattcaa ttcaaacaag caaagtgaac
     2341 acgtcgctaa gcgaaagcta agcaaataaa caagcgcagc tgaacaagct aaacaatctg
     2401 cagtaaagtg caagttaaag tgaatcaatt aaaagtaacc agcaaccaag taaatcaact
     2461 gcaactactg aaatctgcca agaagtaatt attgaataca agaagagaac tctgaatagg
     2521 gaattgggaa ttcgttaaca gatcggggga tcaattcgtt aacagatctg cgccaccatg
     2581 gtgagcaagg gcgaggagct gttcaccggg gtggtgccca tcctggtcga gctggacggc
     2641 gacgtaaacg gccacaagtt cagcgtgtcc ggcgagggcg agggcgatgc cacctacggc
     2701 aagctgaccc tgaagttcat ctgcaccacc ggcaagctgc ccgtgccctg gcccaccctc
     2761 gtgaccaccc tgacctacgg cgtgcagtgc ttcagccgct accccgacca catgaagcag
     2821 cacgacttct tcaagtccgc catgcccgaa ggctacgtcc agggtaagta tcacacacga
     2881 ttaacaaccc ctaaaaatac actttgaaaa tattgaaaat atggctagct ctagtttcga
     2941 atttgtatac atttttgtat acatttttga tattttcaaa caatacgcag ttataaaact
     3001 cattagctaa cccatttttt gctcacctgt gattgctcct actcaaatac aaaaacatca
     3061 aattttctgt caataaagca tatttattta tatttatttt acaggaaaga attcctttta
     3121 aagtgtattt taacctataa tgaaaaacga ttaaaaaaaa tacataaaat aattcgaaaa
     3181 tttttgaata gcccaggttg ataaaaattc atttcatacg ttttataact tatgccccta
     3241 agtatttttt gaccatagtg tttcaattct acattaattt tacagagtag aatgaaacgc
     3301 cacctactca gccaagaggc gaaaaggtta gctcgccaag cagagagggc gccagtgctc
     3361 actacttttt ataattctca acttcttttt ccagactcag ttcgtatata tagacctatt
     3421 ttcaatttaa cgtcgctcgg gtaatcgctt atcctgtttt agagctagaa atagcaagtt
     3481 aaaataaggc tagtccgtta tcaacttgaa aaagtggcac cgagtcggtg cttttttctt
     3541 tgcttatgct tacagagcgc accatcttct tcaaagacga cggcaactac aagacccgcg
     3601 ccgaggtgaa gttcgagggc gacaccctgg tgaaccgcat cgagctgaag ggcatcgact
     3661 tcaaggagga cggcaacatc ctggggcaca agctggagta caactacaac agccacaacg
     3721 tctatatcat ggccgacaag cagaagaacg gcatcaaggt gaacttcaag atccgccaca
     3781 acatcgagga cggcagcgtg cagctcgccg accactacca gcagaacacc cccatcggcg
     3841 acggccccgt gctgctgccc gacaaccact acctgagcac ccagtccgcc ctgagcaaag
     3901 accccaacga gaagcgcgat cacatggtcc tgctggagtt cgtgaccgcc gccgggatca
     3961 ctctcggcat ggacgagctg tacaagtaat ctagaggatc tttgtgaagg aaccttactt
     4021 ctgtggtgtg acataattgg acaaactacc tacagagatt taaagctcta aggtaaatat
     4081 aaaattttta agtgtataat gtgttaaact actgattcta attgtttgtg tattttagat
     4141 tccaacctat ggaactgatg aacttgttta ttgcagctta taatggttac aaataaagca
     4201 atagcatcac aaatttcaca aataaagcat ttttttcact gcattctagt tgtggtttgt
     4261 ccaaactcat caatgtatct tatcatgtct ggatcaatgg gagcagtggt ggaatgcctt
     4321 taatgaggaa aacctgtttt gctcagaaga aatgccatct agtgatgatg aggctactgc
     4381 tgactctcaa cattctactc ctccaaaaaa gaagagaaag gtagatagac cccaaggact
     4441 ttccttcaga attgctaagt tttttgagtc atgctgtgtt tagtaataga actcttgctt
     4501 gctttgctat ttacaccaca aaggaaaaag ctgcactgct atacaagaaa attatggaaa
     4561 aatatttgat gtatagtgcc ttgactagag atcataatca gccataccac atttgtagag
     4621 gttttacttg ctttaaaaaa cctcccacac ctccccctga acctgaaaca taaaatgaat
     4681 gcaattgttg ttgttaac
//
