# Supplementary material for: Intronic gRNAs for the Construction of Minimal Gene Drive Systems
Source: Front Bioeng Biotechnol. 2022 May 12;10:857460. doi: 10.3389/fbioe.2022.857460 (PMC9133698; doi:10.3389/fbioe.2022.857460)
Supplement: Supplementary file 2 [file DataSheet1.ZIP › pQUAST_ftz_U6-gRNA3-T6.gb]

LOCUS       pQUAST_ftz_U6-gRNA3-T6        4698 bp    DNA     circular UNA 13-JAN-2022
DEFINITION  Concatenation of 2 sequences.
ACCESSION   urn.local...gg-ec4rdmu
VERSION     urn.local...gg-ec4rdmu
KEYWORDS    .
SOURCE      
  ORGANISM  .
FEATURES             Location/Qualifiers
     rep_origin      6..594
                     /created_by="User"
                     /modified_by="User"
                     /label="pBR322"
     gene            complement(765..1625)
                     /gene="Ampicillin"
                     /label="Ampicillin"
     promoter        complement(1667..1695)
                     /translation="MSIQHFRVALIPFFAAFCLPVFAHPETLVKVKDAEDQLGARVGY
                     IELDLNSGKILESFRPEERFPMMSTFKVLLCGAVLSRVDAGQEQLGRRIHYSQNDLVE
                     YSPVTEKHLTDGMTVRELCSAAITMSDNTAANLLLTTIGGPKELTAFLHNMGDHVTRL
                     DRWEPELNEAIPNDERDTTMPVAMATTLRKLLTGELLTLASRQQLIDWMEADKVAGPL
                     LRSALPAGWFIADKSGAGERGSRGIIAALGPDGKPSRIVVIYTTGSQATMDERNRQIA
                     EIGASLIKHW*"
                     /label="AmpR_promoter"
     misc_feature    <2031..2080
                     /created_by="User"
                     /label="P Element (3' End)"
     misc_RNA        2095..2117
                     /created_by="User"
                     /label="gRNA #3"
     misc_RNA        complement(2132..2154)
                     /created_by="User"
                     /label="gRNA_#5"
     promoter        2134..2227
                     /created_by="User"
                     /label="QUAS"
     misc_RNA        2151..2173
                     /created_by="User"
                     /label="gRNA #2"
     misc_RNA        complement(2166..2188)
                     /created_by="User"
                     /label="gRNA_#4"
     misc_RNA        2189..2211
                     /created_by="User"
                     /label="gRNA #1"
     promoter        2276..2514
                     /created_by="User"
                     /label="Hsp70"
     misc_RNA        2314
                     /created_by="User"
                     /label="Initiator"
     gene            2578..2863
                     /created_by="User"
                     /label="Exon1_GFP"
     misc_feature    complement(2619..2637)
                     /Sequence="GTCCAGCTCGACCAGGATG"
                     /Hairpin_Tm="None"
                     /Tm="59.9"
                     /Self_Dimer_Tm="None"
                     /%GC="63.2"
                     /created_by="primer3"
                     /label="pEGFPN1rev"
                     /note="Geneious type: primer_bind_reverse"
     misc_feature    2857..2871
                     /created_by="User"
                     /label="Donor"
     intron          order(<2870..>2928,<3455..>3549)
                     /created_by="User"
                     /modified_by="User"
                     /label="Intron_MCS"
     misc_feature    2925..3456
                     /Source="referenceToDocument: urn:local:.:k9-ec4rdng"
                     /label="Digestion of Digestion of pCFD3-dU6:3gRNA gRNA1
                     extraction - Fragment 1 - Fragment 2 (concatenated
                     sequence 2)"
                     /note="Geneious type: Concatenated sequence"
     ligation        2925..2928
                     /label="Ligation"
     primer_bind     2930..2952
                     /Sequence="TTTTTTGCTCACCTGTGATTGCT"
                     /Hairpin_Tm="39.1"
                     /Tm="59.9"
                     /Self_Dimer_Tm="11.3"
                     /%GC="39.1"
                     /created_by="primer3"
                     /Extension="GCAGTTATAAAACTCATTAGCTAACCCA"
                     /modified_by="User"
                     /label="GibF Insert"
     misc_feature    complement(2930..2952)
                     /Sequence="AGCAATCACAGGTGAGCAAAAAA"
                     /Hairpin_Tm="43.6"
                     /Tm="59.9"
                     /Self_Dimer_Tm="13.8"
                     /%GC="39.1"
                     /created_by="primer3"
                     /label="GibR Vector"
                     /note="Geneious type: primer_bind_reverse"
     promoter        2930..3350
                     /created_by="User"
                     /label="U6-3"
     misc_difference 3351..3370
                     /created_by="User"
                     /label="gRNA3"
     misc_feature    3371..3446
                     /created_by="User"
                     /label="gRNA Scaffold"
     primer_bind     3431..3446
                     /Sequence="GGCACCGAGTCGGTGC"
                     /Hairpin_Tm="74.7"
                     /Tm="60.5"
                     /Self_Dimer_Tm="54.3"
                     /%GC="75.0"
                     /created_by="primer3"
                     /modified_by="User"
                     /label="Gib F Vector"
     misc_feature    complement(3431..3446)
                     /Sequence="GCACCGACTCGGTGCC"
                     /Hairpin_Tm="72.1"
                     /Tm="60.5"
                     /Self_Dimer_Tm="45.4"
                     /%GC="75.0"
                     /created_by="primer3"
                     /Extension="CGCTCTGTAAGCATAAGCAAAGAAAAAA"
                     /modified_by="User"
                     /label="GibR_Insert"
                     /note="Geneious type: primer_bind_reverse"
     misc_feature    3447..3458
                     /Original_Bases
                     /label
                     /note="Geneious type: Editing History Insertion"
     ligation        3455..3456
                     /label="Ligation"
     misc_feature    3535..3569
                     /created_by="User"
                     /label="Acceptor"
     gene            <3556..3989
                     /created_by="User"
                     /label="Exon2_GFP"
     misc_feature    3555^3556
                     /Original_Bases="TCCAGG"
                     /label="TCCAGG"
                     /note="Geneious type: Editing History Deletion"
     misc_feature    3575
                     /Original_Bases="G"
                     /label="G"
                     /note="Geneious type: Editing History Replacement"
     misc_feature    4072..4087
                     /translation="MSIQHFRVALIPFFAAFCLPVFAHPETLVKVKDAEDQLGARVGY
                     IELDLNSGKILESFRPEERFPMMSTFKVLLCGAVLSRVDAGQEQLGRRIHYSQNDLVE
                     YSPVTEKHLTDGMTVRELCSAAITMSDNTAANLLLTTIGGPKELTAFLHNMGDHVTRL
                     DRWEPELNEAIPNDERDTTMPVAMATTLRKLLTGELLTLASRQQLIDWMEADKVAGPL
                     LRSALPAGWFIADKSGAGERGSRGIIAALGPDGKPSRIVVIYTTGSQATMDERNRQIA
                     EIGASLIKHW*"
                     /label="SV40_int"
     misc_feature    4093..4140
                     /translation="MSIQHFRVALIPFFAAFCLPVFAHPETLVKVKDAEDQLGARVGY
                     IELDLNSGKILESFRPEERFPMMSTFKVLLCGAVLSRVDAGQEQLGRRIHYSQNDLVE
                     YSPVTEKHLTDGMTVRELCSAAITMSDNTAANLLLTTIGGPKELTAFLHNMGDHVTRL
                     DRWEPELNEAIPNDERDTTMPVAMATTLRKLLTGELLTLASRQQLIDWMEADKVAGPL
                     LRSALPAGWFIADKSGAGERGSRGIIAALGPDGKPSRIVVIYTTGSQATMDERNRQIA
                     EIGASLIKHW*"
                     /label="SV40_3_splice"
     terminator      4161..4295
                     /translation="MSIQHFRVALIPFFAAFCLPVFAHPETLVKVKDAEDQLGARVGY
                     IELDLNSGKILESFRPEERFPMMSTFKVLLCGAVLSRVDAGQEQLGRRIHYSQNDLVE
                     YSPVTEKHLTDGMTVRELCSAAITMSDNTAANLLLTTIGGPKELTAFLHNMGDHVTRL
                     DRWEPELNEAIPNDERDTTMPVAMATTLRKLLTGELLTLASRQQLIDWMEADKVAGPL
                     LRSALPAGWFIADKSGAGERGSRGIIAALGPDGKPSRIVVIYTTGSQATMDERNRQIA
                     EIGASLIKHW*"
                     /label="SV40_PA_terminator"
     misc_feature    4161..4163
                     /Original_Bases
                     /label
                     /note="Geneious type: Editing History Insertion"
     misc_difference 4426
                     /created_by="User"
                     /label="BbsI Disruption"
     misc_feature    4426
                     /Original_Bases
                     /label
                     /note="Geneious type: Editing History Insertion"
ORIGIN      
        1 gcgtttttcc ataggctccg cccccctgac gagcatcaca aaaatcgacg ctcaagtcag
       61 aggtggcgaa acccgacagg actataaaga taccaggcgt ttccccctgg aagctccctc
      121 gtgcgctctc ctgttccgac cctgccgctt accggatacc tgtccgcctt tctcccttcg
      181 ggaagcgtgg cgctttctca atgctcacgc tgtaggtatc tcagttcggt gtaggtcgtt
      241 cgctccaagc tgggctgtgt gcacgaaccc cccgttcagc ccgaccgctg cgccttatcc
      301 ggtaactatc gtcttgagtc caacccggta agacacgact tatcgccact ggcagcagcc
      361 actggtaaca ggattagcag agcgaggtat gtaggcggtg ctacagagtt cttgaagtgg
      421 tggcctaact acggctacac tagaaggaca gtatttggta tctgcgctct gctgaagcca
      481 gttaccttcg gaaaaagagt tggtagctct tgatccggca aacaaaccac cgctggtagc
      541 ggtggttttt ttgtttgcaa gcagcagatt acgcgcagaa aaaaaggatc tcaagaagat
      601 cctttgatct tttctacggg gtctgacgct cagtggaacg aaaactcacg ttaagggatt
      661 ttggtcatga gattatcaaa aaggatcttc acctagatcc ttttaaatta aaaatgaagt
      721 tttaaatcaa tctaaagtat atatgagtaa acttggtctg acagttacca atgcttaatc
      781 agtgaggcac ctatctcagc gatctgtcta tttcgttcat ccatagttgc ctgactcccc
      841 gtcgtgtaga taactacgat acgggagggc ttaccatctg gccccagtgc tgcaatgata
      901 ccgcgagacc cacgctcacc ggctccagat ttatcagcaa taaaccagcc agccggaagg
      961 gccgagcgca gaagtggtcc tgcaacttta tccgcctcca tccagtctat taattgttgc
     1021 cgggaagcta gagtaagtag ttcgccagtt aatagtttgc gcaacgttgt tgccattgct
     1081 acaggcatcg tggtgtcacg ctcgtcgttt ggtatggctt cattcagctc cggttcccaa
     1141 cgatcaaggc gagttacatg atcccccatg ttgtgcaaaa aagcggttag ctccttcggt
     1201 cctccgatcg ttgtcagaag taagttggcc gcagtgttat cactcatggt tatggcagca
     1261 ctgcataatt ctcttactgt catgccatcc gtaagatgct tttctgtgac tggtgagtac
     1321 tcaaccaagt cattctgaga atagtgtatg cggcgaccga gttgctcttg cccggcgtca
     1381 acacgggata ataccgcgcc acatagcaga actttaaaag tgctcatcat tggaaaacgt
     1441 tcttcggggc gaaaactctc aaggatctta ccgctgttga gatccagttc gatgtaaccc
     1501 actcgtgcac ccaactgatc ttcagcatct tttactttca ccagcgtttc tgggtgagca
     1561 aaaacaggaa ggcaaaatgc cgcaaaaaag ggaataaggg cgacacggaa atgttgaata
     1621 ctcatactct tcctttttca atattattga agcatttatc agggttattg tctcatgagc
     1681 ggatacatat ttgaatgtat ttagaaaaat aaacaaatag gggttccgcg cacatttccc
     1741 cgaaaagtgc cacctgacgt ctaagaaacc attattatca tgacattaac ctataaaaat
     1801 aggcgtatca cgaggccctt tcgtctcgcg cgtttcggtg atgacggtga aaacctctga
     1861 cacatgcagc tcccggagac ggtcacagct tgtctgtaag cggatgccgg gagcagacaa
     1921 gcccgtcagg gcgcgtcagc gggtgttggc gggtgtcggg gctggcttaa ctatgcggca
     1981 tcagagcaga ttgtactgag agtgcaccat atgcggtgtg aaataccgca tagacgaaat
     2041 tatttttaaa gttttatttt taataatttg cgagtacgca aagcttggct gcatccaacg
     2101 cgttgggagc tctccggatc caagcttgga tccgggtaat cgcttatcct cggataaaca
     2161 attatcctca cgggtaatcg cttatccgct cgggtaatcg cttatcctcg ggtaatcgct
     2221 tatccttaag cttgatatcg aattgctgca gcccgagcgg agactctagc gagcgccgga
     2281 gtataaatag aggcgcttcg tctacggagc gacaattcaa ttcaaacaag caaagtgaac
     2341 acgtcgctaa gcgaaagcta agcaaataaa caagcgcagc tgaacaagct aaacaatctg
     2401 cagtaaagtg caagttaaag tgaatcaatt aaaagtaacc agcaaccaag taaatcaact
     2461 gcaactactg aaatctgcca agaagtaatt attgaataca agaagagaac tctgaatagg
     2521 gaattgggaa ttcgttaaca gatcggggga tcaattcgtt aacagatctg cgccaccatg
     2581 gtgagcaagg gcgaggagct gttcaccggg gtggtgccca tcctggtcga gctggacggc
     2641 gacgtaaacg gccacaagtt cagcgtgtcc ggcgagggcg agggcgatgc cacctacggc
     2701 aagctgaccc tgaagttcat ctgcaccacc ggcaagctgc ccgtgccctg gcccaccctc
     2761 gtgaccaccc tgacctacgg cgtgcagtgc ttcagccgct accccgacca catgaagcag
     2821 cacgacttct tcaagtccgc catgcccgaa ggctacgtcc agggtaagta tcacacacga
     2881 ttaacaaccc ctaaaaatac actttgaaaa tattgaaaat atggctagct tttttgctca
     2941 cctgtgattg ctcctactca aatacaaaaa catcaaattt tctgtcaata aagcatattt
     3001 atttatattt attttacagg aaagaattcc ttttaaagtg tattttaacc tataatgaaa
     3061 aacgattaaa aaaaatacat aaaataattc gaaaattttt gaatagccca ggttgataaa
     3121 aattcatttc atacgtttta taacttatgc ccctaagtat tttttgacca tagtgtttca
     3181 attctacatt aattttacag agtagaatga aacgccacct actcagccaa gaggcgaaaa
     3241 ggttagctcg ccaagcagag agggcgccag tgctcactac tttttataat tctcaacttc
     3301 tttttccaga ctcagttcgt atatatagac ctattttcaa tttaacgtcg ccaacgcgtt
     3361 gggagctctc gttttagagc tagaaatagc aagttaaaat aaggctagtc cgttatcaac
     3421 ttgaaaaagt ggcaccgagt cggtgctttt ttgtcgaatt tgtatacatt tttgtataca
     3481 tttttgatat tttcaaacaa tacgcagtta taaaactcat tagctaaccc attttttctt
     3541 tgcttatgct tacagagcgc accatcttct tcaaagacga cggcaactac aagacccgcg
     3601 ccgaggtgaa gttcgagggc gacaccctgg tgaaccgcat cgagctgaag ggcatcgact
     3661 tcaaggagga cggcaacatc ctggggcaca agctggagta caactacaac agccacaacg
     3721 tctatatcat ggccgacaag cagaagaacg gcatcaaggt gaacttcaag atccgccaca
     3781 acatcgagga cggcagcgtg cagctcgccg accactacca gcagaacacc cccatcggcg
     3841 acggccccgt gctgctgccc gacaaccact acctgagcac ccagtccgcc ctgagcaaag
     3901 accccaacga gaagcgcgat cacatggtcc tgctggagtt cgtgaccgcc gccgggatca
     3961 ctctcggcat ggacgagctg tacaagtaat ctagaggatc tttgtgaagg aaccttactt
     4021 ctgtggtgtg acataattgg acaaactacc tacagagatt taaagctcta aggtaaatat
     4081 aaaattttta agtgtataat gtgttaaact actgattcta attgtttgtg tattttagat
     4141 tccaacctat ggaactgatg aacttgttta ttgcagctta taatggttac aaataaagca
     4201 atagcatcac aaatttcaca aataaagcat ttttttcact gcattctagt tgtggtttgt
     4261 ccaaactcat caatgtatct tatcatgtct ggatcaatgg gagcagtggt ggaatgcctt
     4321 taatgaggaa aacctgtttt gctcagaaga aatgccatct agtgatgatg aggctactgc
     4381 tgactctcaa cattctactc ctccaaaaaa gaagagaaag gtagatagac cccaaggact
     4441 ttccttcaga attgctaagt tttttgagtc atgctgtgtt tagtaataga actcttgctt
     4501 gctttgctat ttacaccaca aaggaaaaag ctgcactgct atacaagaaa attatggaaa
     4561 aatatttgat gtatagtgcc ttgactagag atcataatca gccataccac atttgtagag
     4621 gttttacttg ctttaaaaaa cctcccacac ctccccctga acctgaaaca taaaatgaat
     4681 gcaattgttg ttgttaac
//
