# Supplementary material for: Intronic gRNAs for the Construction of Minimal Gene Drive Systems
Source: Front Bioeng Biotechnol. 2022 May 12;10:857460. doi: 10.3389/fbioe.2022.857460 (PMC9133698; doi:10.3389/fbioe.2022.857460)
Supplement: Supplementary file 2 [file DataSheet1.ZIP › pQUAST_minimal_U6-gRNA2-T6.gb]

LOCUS       pQUAST_minimal_U6-gRNA2-T6        4580 bp    DNA     circular UNA 13-JAN-2022
DEFINITION  Concatenation of 2 sequences.
ACCESSION   urn.local...g7-ec4rdmt
VERSION     urn.local...g7-ec4rdmt
KEYWORDS    .
SOURCE      
  ORGANISM  .
FEATURES             Location/Qualifiers
     misc_feature    0^1
                     /Original_Bases="GGCCAGACCCACGTAGTCCAGCGGCAGATCGGCGGCGGAGA
                     AGTTAAGCGTCTCCAGGATGACCTTGCCCGAACTGGGGCACGTGGTGTTCGACGATGT
                     GCAGCTAATTTCGCCCGGCTCCACGTCCGCCCATTGGTTAATCAGCAGACCCTCGTTG
                     GCGTAACGGAACCATGAGAGGTACGACAACCATTTGAGGTATACTGGCACCGAGCCCG
                     AGTTCAAGAAGAAG"
                     /label="GGCCAGACCCACGTAGTCCAGCGGCAGATCGGCGGCGGAGAAGTTAAGCG
                     TCTCCAGGATGACCTTGCCCGAACTGGGGCACGTGGTGTTCGACGATGTGCAGCTAAT
                     TTCGCCCGGCTCCACGTCCGCCCATTGGTTAATCAGCAGACCCTCGTTGGCGTAACGG
                     AACCATGAGAGGTACGACAACCATTTGAGGTATACTGGCACCGAGCCCGAGTTCAAGA
                     AGAAG"
                     /note="Geneious type: Editing History Deletion"
     rep_origin      6..594
                     /created_by="User"
                     /modified_by="User"
                     /label="pBR322"
     gene            complement(765..1625)
                     /gene="Ampicillin"
                     /label="Ampicillin"
     promoter        complement(1667..1695)
                     /translation="MSIQHFRVALIPFFAAFCLPVFAHPETLVKVKDAEDQLGARVGY
                     IELDLNSGKILESFRPEERFPMMSTFKVLLCGAVLSRVDAGQEQLGRRIHYSQNDLVE
                     YSPVTEKHLTDGMTVRELCSAAITMSDNTAANLLLTTIGGPKELTAFLHNMGDHVTRL
                     DRWEPELNEAIPNDERDTTMPVAMATTLRKLLTGELLTLASRQQLIDWMEADKVAGPL
                     LRSALPAGWFIADKSGAGERGSRGIIAALGPDGKPSRIVVIYTTGSQATMDERNRQIA
                     EIGASLIKHW*"
                     /label="AmpR_promoter"
     misc_feature    2030^2031
                     /Original_Bases="CCGAATCGCGCGGAACTAACGACAGTCGCTCCAAGGTCGTC
                     GAACAAAAGGTGAATGTGTTGCGGAGAGCGGGTGGGAGACAGCGAAAGAGCAACTACG
                     AAACGTGGTGTGGTGGAGGTGAATTATGAAGAGGGCGCGCGATTTGAAAAGTATGTAT
                     ATAAAAAATATATCCCGGTGTTTTATGTAGCGATAAACGAGTTTTTGATGTAAGGTAT
                     GCAGGTGTGTAAGTCTTTTGGTTAGAAGACAAATCCAAAGTCTACTTGTGGGGATGTT
                     CGAAGGGGAAATACTTGTATTCTATAGGTCATATCTTGTTTTTATTGGCACAAATATA
                     ATTACATTAGCTTTTTGAGGGGGCAATAAACAGTAAACACGATGGTAATAATGGTAAA
                     AAAAAAAACAAGCAGTTATTTCGGATATATGTCGGCTACTCCTTGCGTCGGGCCCGAA
                     GTCTTAGAGCCAGATATGCGAGCACCCGGAAGCTCACGATGAGAATGGCCAGACCATG
                     ATGAAATAACATAAGGTGGTCCCGTCGGCAAGAGACATCCACTTAACGTATGCTTGCA
                     ATAAGTGCGAGTGAAAGGAATAGTATTCTGAGTGTCGTATTGAGTCTGAGTGAGACAG
                     CGATATGATTGTTGATTAACCCTTAGCATGTCCGTGGGGTTTGAATTAACTCATAATA
                     TTAAT"
                     /label="CCGAATCGCGCGGAACTAACGACAGTCGCTCCAAGGTCGTCGAACAAAAG
                     GTGAATGTGTTGCGGAGAGCGGGTGGGAGACAGCGAAAGAGCAACTACGAAACGTGGT
                     GTGGTGGAGGTGAATTATGAAGAGGGCGCGCGATTTGAAAAGTATGTATATAAAAAAT
                     ATATCCCGGTGTTTTATGTAGCGATAAACGAGTTTTTGATGTAAGGTATGCAGGTGTG
                     TAAGTCTTTTGGTTAGAAGACAAATCCAAAGTCTACTTGTGGGGATGTTCGAAGGGGA
                     AATACTTGTATTCTATAGGTCATATCTTGTTTTTATTGGCACAAATATAATTACATTA
                     GCTTTTTGAGGGGGCAATAAACAGTAAACACGATGGTAATAATGGTAAAAAAAAAAAC
                     AAGCAGTTATTTCGGATATATGTCGGCTACTCCTTGCGTCGGGCCCGAAGTCTTAGAG
                     CCAGATATGCGAGCACCCGGAAGCTCACGATGAGAATGGCCAGACCATGATGAAATAA
                     CATAAGGTGGTCCCGTCGGCAAGAGACATCCACTTAACGTATGCTTGCAATAAGTGCG
                     AGTGAAAGGAATAGTATTCTGAGTGTCGTATTGAGTCTGAGTGAGACAGCGATATGAT
                     TGTTGATTAACCCTTAGCATGTCCGTGGGGTTTGAATTAACTCATAATATTAAT"
                     /note="Geneious type: Editing History Deletion"
     misc_feature    <2031..2080
                     /created_by="User"
                     /label="P Element (3' End)"
     misc_RNA        2095..2117
                     /created_by="User"
                     /label="gRNA #3"
     misc_RNA        complement(2132..2154)
                     /created_by="User"
                     /label="gRNA_#5"
     promoter        2134..2227
                     /created_by="User"
                     /label="QUAS"
     misc_RNA        2151..2173
                     /created_by="User"
                     /label="gRNA #2"
     misc_RNA        complement(2166..2188)
                     /created_by="User"
                     /label="gRNA_#4"
     misc_RNA        2189..2211
                     /created_by="User"
                     /label="gRNA #1"
     promoter        2276..2514
                     /created_by="User"
                     /label="Hsp70"
     misc_RNA        2314
                     /created_by="User"
                     /label="Initiator"
     gene            2578..2863
                     /created_by="User"
                     /label="Exon1_GFP"
     misc_feature    complement(2619..2637)
                     /Sequence="GTCCAGCTCGACCAGGATG"
                     /Hairpin_Tm="None"
                     /Tm="59.9"
                     /Self_Dimer_Tm="None"
                     /%GC="63.2"
                     /created_by="primer3"
                     /label="pEGFPN1rev"
                     /note="Geneious type: primer_bind_reverse"
     misc_feature    2857..>2863
                     /created_by="User"
                     /label="Donor"
     misc_feature    2864..2869
                     /created_by="User"
                     /label="Splice Donor"
     misc_feature    2867..3436
                     /Original_Bases="GGCATCACACACGATTAACAACCCCTAAAAATACACTTTGA
                     AAATATTGAAAATATGGGTACCTCTAGTCTCGAGTTTGTATACATTTTTGTATACATT
                     TTTGATATTTTCAAACAATACGCAGTTATAAAACTCATTAGCTAACCCATTTTTTCTT
                     TGCTTATGCTTACAGTCCAG"
                     /label="GGCATCACACACGATTAACAACCCCTAAAAATACACTTTGAAAATATTGA
                     AAATATGGGTACCTCTAGTCTCGAGTTTGTATACATTTTTGTATACATTTTTGATATT
                     TTCAAACAATACGCAGTTATAAAACTCATTAGCTAACCCATTTTTTCTTTGCTTATGC
                     TTACAGTCCAG"
                     /note="Geneious type: Editing History Replacement"
     misc_feature    2870..2874
                     /created_by="User"
                     /label="RSite"
     intron          <2875..>3402
                     /created_by="User"
                     /modified_by="User"
                     /label="Intron_MCS"
     promoter        2876..3296
                     /created_by="User"
                     /label="U6-3"
     primer_bind     2876..2900
                     /created_by="User"
                     /Sequence="TTTTTTGCTCACCTGTGATTGCTCC"
                     /Hairpin_Tm="39.1"
                     /Tm="62.7"
                     /Self_Dimer_Tm="11.3"
                     /%GC="44.0"
                     /created_by="primer3"
                     /modified_by="User"
                     /label="pC27"
     primer_bind     2876..2900
                     /Sequence="TTTTTTGCTCACCTGTGATTGCTCC"
                     /Hairpin_Tm="39.1"
                     /Tm="62.7"
                     /Self_Dimer_Tm="11.3"
                     /%GC="44.0"
                     /created_by="primer3"
                     /Extension="TTATGGCTAGC"
                     /label="pQUAST_U6_F_NHEI "
     primer_bind     2876..2900
                     /Sequence="TTTTTTGCTCACCTGTGATTGCTCC"
                     /Hairpin_Tm="39.1"
                     /Tm="62.7"
                     /Self_Dimer_Tm="11.3"
                     /%GC="44.0"
                     /created_by="primer3"
                     /Extension="TTATGGCTAGC"
                     /modified_by="User"
                     /label="pC11"
     primer_bind     2876..2900
                     /Sequence="TTTTTTGCTCACCTGTGATTGCTCC"
                     /Hairpin_Tm="39.1"
                     /Tm="62.7"
                     /Self_Dimer_Tm="11.3"
                     /%GC="44.0"
                     /created_by="primer3"
                     /Extension="GAAAATATGGCTAGC"
                     /modified_by="User"
                     /label="PC35"
     primer_bind     2876..2898
                     /Sequence="TTTTTTGCTCACCTGTGATTGCT"
                     /Hairpin_Tm="39.1"
                     /Tm="59.9"
                     /Self_Dimer_Tm="11.3"
                     /%GC="39.1"
                     /created_by="primer3"
                     /Extension="GCAGTTATAAAACTCATTAGCTAACCCA"
                     /modified_by="User"
                     /label="GibF Insert"
     misc_feature    complement(2876..2898)
                     /Sequence="AGCAATCACAGGTGAGCAAAAAA"
                     /Hairpin_Tm="43.6"
                     /Tm="59.9"
                     /Self_Dimer_Tm="13.8"
                     /%GC="39.1"
                     /created_by="primer3"
                     /label="GibR Vector"
                     /note="Geneious type: primer_bind_reverse"
     misc_RNA        3297..3316
                     /created_by="User"
                     /label="gRNA2"
     misc_feature    3317..3392
                     /created_by="User"
                     /label="gRNA Scaffold"
     primer_bind     3377..3392
                     /Sequence="GGCACCGAGTCGGTGC"
                     /Hairpin_Tm="74.7"
                     /Tm="60.5"
                     /Self_Dimer_Tm="54.3"
                     /%GC="75.0"
                     /created_by="primer3"
                     /modified_by="User"
                     /label="Gib F Vector"
     misc_feature    complement(3377..3392)
                     /Sequence="GCACCGACTCGGTGCC"
                     /Hairpin_Tm="72.1"
                     /Tm="60.5"
                     /Self_Dimer_Tm="45.4"
                     /%GC="75.0"
                     /created_by="primer3"
                     /Extension="CGCTCTGTAAGCATAAGCAAAGAAAAAA"
                     /modified_by="User"
                     /label="GibR_Insert"
                     /note="Geneious type: primer_bind_reverse"
     misc_feature    complement(3378..3398)
                     /Sequence="AAAAAAGCACCGACTCGGTGC"
                     /Hairpin_Tm="75.5"
                     /Tm="62.3"
                     /Self_Dimer_Tm="46.9"
                     /%GC="52.4"
                     /created_by="primer3"
                     /Extension="CATAAGTCGAC"
                     /modified_by="User"
                     /label="pQUAST_R_AccI"
                     /note="Geneious type: primer_bind_reverse"
     misc_feature    complement(3378..3398)
                     /Sequence="AAAAAAGCACCGACTCGGTGC"
                     /Hairpin_Tm="75.5"
                     /Tm="62.3"
                     /Self_Dimer_Tm="46.9"
                     /%GC="52.4"
                     /created_by="primer3"
                     /Extension="CATAAGTCGAC"
                     /label="pC20"
                     /note="Geneious type: primer_bind_reverse"
     misc_feature    complement(3378..3398)
                     /Sequence="AAAAAAGCACCGACTCGGTGC"
                     /Hairpin_Tm="75.5"
                     /Tm="62.3"
                     /Self_Dimer_Tm="46.9"
                     /%GC="52.4"
                     /created_by="primer3"
                     /label="pC28"
                     /note="Geneious type: primer_bind_reverse"
     misc_feature    complement(3378..3398)
                     /Sequence="AAAAAAGCACCGACTCGGTGC"
                     /Hairpin_Tm="75.5"
                     /Tm="62.3"
                     /Self_Dimer_Tm="46.9"
                     /%GC="52.4"
                     /created_by="primer3"
                     /Extension="GTATACAAATTCGAC"
                     /label="pC36"
                     /note="Geneious type: primer_bind_reverse"
     terminator      3393..3398
                     /created_by="User"
                     /modified_by="User"
                     /label="U6 Terminator"
     misc_feature    3433..3437
                     /created_by="User"
                     /modified_by="User"
                     /label="Splice Acceptor"
     gene            <3438..3871
                     /created_by="User"
                     /label="Exon2_GFP"
     misc_feature    <3438..3451
                     /created_by="User"
                     /label="Acceptor"
     misc_feature    3457
                     /Original_Bases="G"
                     /label="G"
                     /note="Geneious type: Editing History Replacement"
     misc_feature    3954..3969
                     /translation="MSIQHFRVALIPFFAAFCLPVFAHPETLVKVKDAEDQLGARVGY
                     IELDLNSGKILESFRPEERFPMMSTFKVLLCGAVLSRVDAGQEQLGRRIHYSQNDLVE
                     YSPVTEKHLTDGMTVRELCSAAITMSDNTAANLLLTTIGGPKELTAFLHNMGDHVTRL
                     DRWEPELNEAIPNDERDTTMPVAMATTLRKLLTGELLTLASRQQLIDWMEADKVAGPL
                     LRSALPAGWFIADKSGAGERGSRGIIAALGPDGKPSRIVVIYTTGSQATMDERNRQIA
                     EIGASLIKHW*"
                     /label="SV40_int"
     misc_feature    3975..4022
                     /translation="MSIQHFRVALIPFFAAFCLPVFAHPETLVKVKDAEDQLGARVGY
                     IELDLNSGKILESFRPEERFPMMSTFKVLLCGAVLSRVDAGQEQLGRRIHYSQNDLVE
                     YSPVTEKHLTDGMTVRELCSAAITMSDNTAANLLLTTIGGPKELTAFLHNMGDHVTRL
                     DRWEPELNEAIPNDERDTTMPVAMATTLRKLLTGELLTLASRQQLIDWMEADKVAGPL
                     LRSALPAGWFIADKSGAGERGSRGIIAALGPDGKPSRIVVIYTTGSQATMDERNRQIA
                     EIGASLIKHW*"
                     /label="SV40_3_splice"
     misc_feature    4043..4045
                     /Original_Bases
                     /label
                     /note="Geneious type: Editing History Insertion"
     terminator      4043..4177
                     /translation="MSIQHFRVALIPFFAAFCLPVFAHPETLVKVKDAEDQLGARVGY
                     IELDLNSGKILESFRPEERFPMMSTFKVLLCGAVLSRVDAGQEQLGRRIHYSQNDLVE
                     YSPVTEKHLTDGMTVRELCSAAITMSDNTAANLLLTTIGGPKELTAFLHNMGDHVTRL
                     DRWEPELNEAIPNDERDTTMPVAMATTLRKLLTGELLTLASRQQLIDWMEADKVAGPL
                     LRSALPAGWFIADKSGAGERGSRGIIAALGPDGKPSRIVVIYTTGSQATMDERNRQIA
                     EIGASLIKHW*"
                     /label="SV40_PA_terminator"
     misc_difference 4308
                     /created_by="User"
                     /label="BbsI Disruption"
     misc_feature    4308
                     /Original_Bases
                     /label
                     /note="Geneious type: Editing History Insertion"
     misc_feature    4580^4581
                     /Original_Bases="TTGTTTATTGCAGCTTATAATGGTTACAAATAAAGCAATAG
                     CATCACAAATTTCACAAATAAAGCATTTTTTTCACTGCATTCTAGTTGTGGTTTGTCC
                     AAACTCATCAATGTATCTTATCATGTCTGGATC"
                     /label="TTGTTTATTGCAGCTTATAATGGTTACAAATAAAGCAATAGCATCACAAA
                     TTTCACAAATAAAGCATTTTTTTCACTGCATTCTAGTTGTGGTTTGTCCAAACTCATC
                     AATGTATCTTATCATGTCTGGATC"
                     /note="Geneious type: Editing History Deletion"
ORIGIN      
        1 gcgtttttcc ataggctccg cccccctgac gagcatcaca aaaatcgacg ctcaagtcag
       61 aggtggcgaa acccgacagg actataaaga taccaggcgt ttccccctgg aagctccctc
      121 gtgcgctctc ctgttccgac cctgccgctt accggatacc tgtccgcctt tctcccttcg
      181 ggaagcgtgg cgctttctca atgctcacgc tgtaggtatc tcagttcggt gtaggtcgtt
      241 cgctccaagc tgggctgtgt gcacgaaccc cccgttcagc ccgaccgctg cgccttatcc
      301 ggtaactatc gtcttgagtc caacccggta agacacgact tatcgccact ggcagcagcc
      361 actggtaaca ggattagcag agcgaggtat gtaggcggtg ctacagagtt cttgaagtgg
      421 tggcctaact acggctacac tagaaggaca gtatttggta tctgcgctct gctgaagcca
      481 gttaccttcg gaaaaagagt tggtagctct tgatccggca aacaaaccac cgctggtagc
      541 ggtggttttt ttgtttgcaa gcagcagatt acgcgcagaa aaaaaggatc tcaagaagat
      601 cctttgatct tttctacggg gtctgacgct cagtggaacg aaaactcacg ttaagggatt
      661 ttggtcatga gattatcaaa aaggatcttc acctagatcc ttttaaatta aaaatgaagt
      721 tttaaatcaa tctaaagtat atatgagtaa acttggtctg acagttacca atgcttaatc
      781 agtgaggcac ctatctcagc gatctgtcta tttcgttcat ccatagttgc ctgactcccc
      841 gtcgtgtaga taactacgat acgggagggc ttaccatctg gccccagtgc tgcaatgata
      901 ccgcgagacc cacgctcacc ggctccagat ttatcagcaa taaaccagcc agccggaagg
      961 gccgagcgca gaagtggtcc tgcaacttta tccgcctcca tccagtctat taattgttgc
     1021 cgggaagcta gagtaagtag ttcgccagtt aatagtttgc gcaacgttgt tgccattgct
     1081 acaggcatcg tggtgtcacg ctcgtcgttt ggtatggctt cattcagctc cggttcccaa
     1141 cgatcaaggc gagttacatg atcccccatg ttgtgcaaaa aagcggttag ctccttcggt
     1201 cctccgatcg ttgtcagaag taagttggcc gcagtgttat cactcatggt tatggcagca
     1261 ctgcataatt ctcttactgt catgccatcc gtaagatgct tttctgtgac tggtgagtac
     1321 tcaaccaagt cattctgaga atagtgtatg cggcgaccga gttgctcttg cccggcgtca
     1381 acacgggata ataccgcgcc acatagcaga actttaaaag tgctcatcat tggaaaacgt
     1441 tcttcggggc gaaaactctc aaggatctta ccgctgttga gatccagttc gatgtaaccc
     1501 actcgtgcac ccaactgatc ttcagcatct tttactttca ccagcgtttc tgggtgagca
     1561 aaaacaggaa ggcaaaatgc cgcaaaaaag ggaataaggg cgacacggaa atgttgaata
     1621 ctcatactct tcctttttca atattattga agcatttatc agggttattg tctcatgagc
     1681 ggatacatat ttgaatgtat ttagaaaaat aaacaaatag gggttccgcg cacatttccc
     1741 cgaaaagtgc cacctgacgt ctaagaaacc attattatca tgacattaac ctataaaaat
     1801 aggcgtatca cgaggccctt tcgtctcgcg cgtttcggtg atgacggtga aaacctctga
     1861 cacatgcagc tcccggagac ggtcacagct tgtctgtaag cggatgccgg gagcagacaa
     1921 gcccgtcagg gcgcgtcagc gggtgttggc gggtgtcggg gctggcttaa ctatgcggca
     1981 tcagagcaga ttgtactgag agtgcaccat atgcggtgtg aaataccgca tagacgaaat
     2041 tatttttaaa gttttatttt taataatttg cgagtacgca aagcttggct gcatccaacg
     2101 cgttgggagc tctccggatc caagcttgga tccgggtaat cgcttatcct cggataaaca
     2161 attatcctca cgggtaatcg cttatccgct cgggtaatcg cttatcctcg ggtaatcgct
     2221 tatccttaag cttgatatcg aattgctgca gcccgagcgg agactctagc gagcgccgga
     2281 gtataaatag aggcgcttcg tctacggagc gacaattcaa ttcaaacaag caaagtgaac
     2341 acgtcgctaa gcgaaagcta agcaaataaa caagcgcagc tgaacaagct aaacaatctg
     2401 cagtaaagtg caagttaaag tgaatcaatt aaaagtaacc agcaaccaag taaatcaact
     2461 gcaactactg aaatctgcca agaagtaatt attgaataca agaagagaac tctgaatagg
     2521 gaattgggaa ttcgttaaca gatcggggga tcaattcgtt aacagatctg cgccaccatg
     2581 gtgagcaagg gcgaggagct gttcaccggg gtggtgccca tcctggtcga gctggacggc
     2641 gacgtaaacg gccacaagtt cagcgtgtcc ggcgagggcg agggcgatgc cacctacggc
     2701 aagctgaccc tgaagttcat ctgcaccacc ggcaagctgc ccgtgccctg gcccaccctc
     2761 gtgaccaccc tgacctacgg cgtgcagtgc ttcagccgct accccgacca catgaagcag
     2821 cacgacttct tcaagtccgc catgcccgaa ggctacgtcc agggtaagtg gtccgttttt
     2881 tgctcacctg tgattgctcc tactcaaata caaaaacatc aaattttctg tcaataaagc
     2941 atatttattt atatttattt tacaggaaag aattcctttt aaagtgtatt ttaacctata
     3001 atgaaaaacg attaaaaaaa atacataaaa taattcgaaa atttttgaat agcccaggtt
     3061 gataaaaatt catttcatac gttttataac ttatgcccct aagtattttt tgaccatagt
     3121 gtttcaattc tacattaatt ttacagagta gaatgaaacg ccacctactc agccaagagg
     3181 cgaaaaggtt agctcgccaa gcagagaggg cgccagtgct cactactttt tataattctc
     3241 aacttctttt tccagactca gttcgtatat atagacctat tttcaattta acgtcgcgga
     3301 taaacaatta tcctcagttt tagagctaga aatagcaagt taaaataagg ctagtccgtt
     3361 atcaacttga aaaagtggca ccgagtcggt gcttttttcg aatactaact ctcgagtctt
     3421 cttttttttt ttcacagagc gcaccatctt cttcaaagac gacggcaact acaagacccg
     3481 cgccgaggtg aagttcgagg gcgacaccct ggtgaaccgc atcgagctga agggcatcga
     3541 cttcaaggag gacggcaaca tcctggggca caagctggag tacaactaca acagccacaa
     3601 cgtctatatc atggccgaca agcagaagaa cggcatcaag gtgaacttca agatccgcca
     3661 caacatcgag gacggcagcg tgcagctcgc cgaccactac cagcagaaca cccccatcgg
     3721 cgacggcccc gtgctgctgc ccgacaacca ctacctgagc acccagtccg ccctgagcaa
     3781 agaccccaac gagaagcgcg atcacatggt cctgctggag ttcgtgaccg ccgccgggat
     3841 cactctcggc atggacgagc tgtacaagta atctagagga tctttgtgaa ggaaccttac
     3901 ttctgtggtg tgacataatt ggacaaacta cctacagaga tttaaagctc taaggtaaat
     3961 ataaaatttt taagtgtata atgtgttaaa ctactgattc taattgtttg tgtattttag
     4021 attccaacct atggaactga tgaacttgtt tattgcagct tataatggtt acaaataaag
     4081 caatagcatc acaaatttca caaataaagc atttttttca ctgcattcta gttgtggttt
     4141 gtccaaactc atcaatgtat cttatcatgt ctggatcaat gggagcagtg gtggaatgcc
     4201 tttaatgagg aaaacctgtt ttgctcagaa gaaatgccat ctagtgatga tgaggctact
     4261 gctgactctc aacattctac tcctccaaaa aagaagagaa aggtagatag accccaagga
     4321 ctttccttca gaattgctaa gttttttgag tcatgctgtg tttagtaata gaactcttgc
     4381 ttgctttgct atttacacca caaaggaaaa agctgcactg ctatacaaga aaattatgga
     4441 aaaatatttg atgtatagtg ccttgactag agatcataat cagccatacc acatttgtag
     4501 aggttttact tgctttaaaa aacctcccac acctccccct gaacctgaaa cataaaatga
     4561 atgcaattgt tgttgttaac
//
