# Supplementary material for: Intronic gRNAs for the Construction of Minimal Gene Drive Systems
Source: Front Bioeng Biotechnol. 2022 May 12;10:857460. doi: 10.3389/fbioe.2022.857460 (PMC9133698; doi:10.3389/fbioe.2022.857460)
Supplement: Supplementary file 2 [file DataSheet1.ZIP › Rcd-1r gene drive donor.gb]

LOCUS       Rcd-1r_gene_drive_donor       11289 bp    circul  circular SYN 13-JAN-2022
DEFINITION  [pJ201:191142].
ACCESSION   DNA2
VERSION     DNA2.0
KEYWORDS    .
SOURCE      Synthetic
  ORGANISM  .
FEATURES             Location/Qualifiers
     misc_feature    complement(1..810)
                     /product="M_Kanamycin-r_*"
                     /translation="MSHIQRETSRPRLNSNMDADLYGYKWARDNVGQSGATIYRLYGK
                     PDAPELFLKHGKGSVANDVTDEMVRLNWLTEFMPLPTIKHFIRTPDDAWLLTTAIPGK
                     TAFQVLEEYPDSGENIVDALAVFLRRLHSIPVCNCPFNSDRVFRLAQAQSRMNNGLVD
                     ASDFDDERNGWPVEQVWKEMHKLLPFSPDSVVTHGDFSLDNLIFDEGKLIGCIDVGRV
                     GIADRYQDLAILWNCLGEFSPSLQKRLFQKYGIDNPDMNKLQFHLMLDEFF*"
                     /label="M_Kanamycin-r_*"
     misc_feature    complement(821..938)
                     /product="P_Amp"
                     /label="P_Amp"
     misc_feature    <1187..2149
                     /created_by="User"
                     /label="Rhom_rcd-1r"
     misc_feature    2150..2230
                     /created_by="User"
                     /Transferred_From="hSpCas9 (Codon Optimised)"
                     /Transferred_Similarity="100.00%"
                     /label="3XFlag"
     misc_feature    2150..2152
                     /created_by="User"
                     /modified_by="User"
                     /label="Start Codon"
     misc_feature    complement(2158..2162)
                     /created_by="User"
                     /label
     misc_feature    2231..2281
                     /created_by="User"
                     /Transferred_From="hSpCas9 (Codon Optimised)"
                     /Transferred_Similarity="100.00%"
                     /label="NLS"
     gene            join(2282..4250,6572..8703)
                     /created_by="User"
                     /X-Transferred_From="hSpCas9 (Codon Optimised)"
                     /X-Transferred_Similarity="100.00%"
                     /Transferred_From="Drive - Cas9, hSpCas9 (Codon
                     Optimised), hSpCas9 (Non-Optimised)"
                     /Transferred_Similarity="100.00%"
                     /modified_by="User"
                     /label="Cas9"
     misc_feature    4051..4250
                     /created_by="User"
                     /modified_by="User"
                     /label="Synthesis Arm_L"
     misc_feature    <4251..4258
                     /created_by="User"
                     /label="Donor"
     intron          <4257..>6565
                     /created_by="User"
                     /modified_by="User"
                     /label="Intron_MCS"
     protein_bind    4312..4345
                     /note="loxP site"
                     /bound_moiety="Cre recombinase"
                     /Transferred_From="pBeloBAC11, pFOS1"
                     /Transferred_Similarity="100.00%"
     misc_feature    4325..4332
                     /created_by="User"
                     /label="Asymmetric directional site"
     terminator      complement(4346..4597)
                     /vntifkey=43
                     /label="SV40T"
     CDS             complement(4598..5314)
                     /vntifkey=4
                     /label="eCFP"
     promoter        complement(5316..5867)
                     /vntifkey=29
                     /label="3xP3"
     protein_bind    5889..5922
                     /note="loxP site"
                     /bound_moiety="Cre recombinase"
                     /Transferred_From="pBeloBAC11, pFOS1"
                     /Transferred_Similarity="100.00%"
     misc_feature    5902..5909
                     /created_by="User"
                     /label="Asymmetric directional site"
     misc_feature    5923..5942
                     /created_by="User"
                     /label="20bp Random Insertion"
     misc_feature    6551..>6571
                     /created_by="User"
                     /label="Acceptor"
     misc_feature    6572..6771
                     /created_by="User"
                     /label="Synthesis Arm_R"
     misc_feature    6742
                     /created_by="User"
                     /modified_by="nikolai"
                     /label="pf"
     misc_feature    7117..7119
                     /created_by="User"
                     /label="H841A"
     misc_feature    8704..8751
                     /created_by="User"
                     /modified_by="User"
                     /Transferred_From="hSpCas9 (Codon Optimised)"
                     /Transferred_Similarity="100.00%"
                     /label="3XFlag"
     misc_feature    8752..8763
                     /created_by="User"
                     /label="Furin Cleavage Site"
     misc_RNA        8764..8817
                     /created_by="User"
                     /label="T2A"
     misc_feature    complement(8818..8833)
                     /created_by="User"
                     /modified_by="User"
                     /label="Recode"
     misc_feature    8834..9833
                     /created_by="User"
                     /label="Lhom_rcd-1r"
     misc_feature    complement(9855..10155)
                     /product="Term_bla"
                     /label="Term_bla"
     misc_feature    complement(10156..10275)
                     /product="Term_rpoC"
                     /label="Term_rpoC"
     misc_feature    complement(10520..11192)
                     /product="Ori_pUC"
                     /label="Ori_pUC"
ORIGIN      
        1 ttagaaaaac tcatcgagca tcaaatgaaa ctgcaattta ttcatatcag gattatcaat
       61 accatatttt tgaaaaagcc gtttctgtaa tgaaggagaa aactcaccga ggcagttcca
      121 taggatggca agatcctggt atcggtctgc gattccgact cgtccaacat caatacaacc
      181 tattaatttc ccctcgtcaa aaataaggtt atcaagtgag aaatcaccat gagtgacgac
      241 tgaatccggt gagaatggca aaagtttatg catttctttc cagacttgtt caacaggcca
      301 gccattacgc tcgtcatcaa aatcactcgc atcaaccaaa ccgttattca ttcgtgattg
      361 cgcctgagcg aggcgaaata cgcgatcgct gttaaaagga caattacaaa caggaatcga
      421 gtgcaaccgg cgcaggaaca ctgccagcgc atcaacaata ttttcacctg aatcaggata
      481 ttcttctaat acctggaacg ctgtttttcc ggggatcgca gtggtgagta accatgcatc
      541 atcaggagta cggataaaat gcttgatggt cggaagtggc ataaattccg tcagccagtt
      601 tagtctgacc atctcatctg taacatcatt ggcaacgcta cctttgccat gtttcagaaa
      661 caactctggc gcatcgggct tcccatacaa gcgatagatt gtcgcacctg attgcccgac
      721 attatcgcga gcccatttat acccatataa atcagcatcc atgttggaat ttaatcgcgg
      781 cctcgacgtt tcccgttgaa tatggctcat attcttcctt tttcaatatt attgaagcat
      841 ttatcagggt tattgtctca tgagcggata catatttgaa tgtatttaga aaaataaaca
      901 aataggggtc agtgttacaa ccaattaacc aattctgaac attatcgcga gcccatttat
      961 acctgaatat ggctcataac accccttgtt tgcctggcgg cagtagcgcg gtggtcccac
     1021 ctgaccccat gccgaactca gaagtgaaac gccgtagcgc cgatggtagt gtggggactc
     1081 cccatgcgag agtagggaac tgccaggcat caaataaaac gaaaggctca gtcgaaagac
     1141 tgggcctttc gcccgggcta attagggggt gtcgcccttc gctgaaattt aaatgcagac
     1201 atagacgagc aacaatcaat caattaaatg cctgaatgca gctccaaaca aaccgagcca
     1261 cgataaccat aacatgaccc accggataat gttcggcatg caaaagtgag attgactttt
     1321 aggcagacgg caacactatt aaagatttat tcttgtttct cggctcgttc gaatctccga
     1381 ttttctctgg gatagttggc caatttatgt gacggactga aatttttaaa gctctctgca
     1441 acaaacaaaa ttgaaatgtt gcacgatgtg gcaaagaata cattttctgt taaccatttc
     1501 tgtattggca agtaattcca gaaatggaca actattccaa gcatccatct gtttaatggg
     1561 ttaaatgcga gataaaatat ttgaaaattt taaaggcaaa tatttgtgtg tgctagaatg
     1621 atttttgatt tatagtattt gtcaatacga attcattaat tctaaaactg gtgtccaaaa
     1681 gtacttaatg gtcattaagc cataaatcgg acctccatca gatgcgcaat tagtctggcc
     1741 atttcagaga gctaagctat gctatgacat acttaataga atcataaatt ttaatcatct
     1801 accgattaat acttgtaaaa tatagagaaa acgtgaattt ccagacgaat tccaagctgc
     1861 caatcaaatc aatggtgata agaaacaaaa ttctgggaga cattcgaaca agaaattatt
     1921 tattaattta tggcattcgt gcgttcctcg gctctggcca cattgttcgg ccacgtgctt
     1981 tcggtccttt ctcgcttgaa gcttatatcg ataaccacaa tagacgccaa ctcgaaacca
     2041 cgtttctcaa tcgtccgtcg aaattccgga gccagatctt tccaagctac tagatctttg
     2101 caagctaacg cgaaaaaaaa ccagctttgc gatgagtgcg gaaccaagta tggactataa
     2161 ggaccacgag tcttcgaaga ccggagacta caaggatcat gatattgatt acaaagacga
     2221 tgacgataag atggccccaa agaagaagcg gaaggtcggt atccacggag tcccagcagc
     2281 cgacaagaag tacagcatcg gcctggacat cggcaccaac tctgtgggct gggccgtgat
     2341 caccgacgag tacaaggtgc ccagcaagaa attcaaggtg ctgggcaaca ccgaccggca
     2401 cagcatcaag aagaacctga tcggagccct gctgttcgac agcggcgaaa cagccgaggc
     2461 cacccggctg aagagaaccg ccagaagaag atacaccaga cggaagaacc ggatctgcta
     2521 tctgcaagag atcttcagca acgagatggc caaggtggac gacagcttct tccacagact
     2581 ggaagagtcc ttcctggtgg aagaggataa gaagcacgag cggcacccca tcttcggcaa
     2641 catcgtggac gaggtggcct accacgagaa gtaccccacc atctaccacc tgagaaagaa
     2701 actggtggac agcaccgaca aggccgacct gcggctgatc tatctggccc tggcccacat
     2761 gatcaagttc cggggccact tcctgatcga gggcgacctg aaccccgaca acagcgacgt
     2821 ggacaagctg ttcatccagc tggtgcagac ctacaaccag ctgttcgagg aaaaccccat
     2881 caacgccagc ggcgtggacg ccaaggccat cctgtctgcc agactgagca agagcagacg
     2941 gctggaaaat ctgatcgccc agctgcccgg cgagaagaag aatggcctgt tcggaaacct
     3001 gattgccctg agcctgggcc tgacccccaa cttcaagagc aacttcgacc tggccgagga
     3061 tgccaaactg cagctgagca aggacaccta cgacgacgac ctggacaacc tgctggccca
     3121 gatcggcgac cagtacgccg acctgtttct ggccgccaag aacctgtccg acgccatcct
     3181 gctgagcgac atcctgagag tgaacaccga gatcaccaag gcccccctga gcgcctctat
     3241 gatcaagaga tacgacgagc accaccagga cctgaccctg ctgaaagctc tcgtgcggca
     3301 gcagctgcct gagaagtaca aagagatttt cttcgaccag agcaagaacg gctacgccgg
     3361 ctacattgac ggcggagcca gccaggaaga gttctacaag ttcatcaagc ccatcctgga
     3421 aaagatggac ggcaccgagg aactgctcgt gaagctgaac agagaggacc tgctgcggaa
     3481 gcagcggacc ttcgacaacg gcagcatccc ccaccagatc cacctgggag agctgcacgc
     3541 cattctgcgg cggcaggaag atttttaccc attcctgaag gacaaccggg aaaagatcga
     3601 gaagatcctg accttccgca tcccctacta cgtgggccct ctggccaggg gaaacagcag
     3661 attcgcctgg atgaccagaa agagcgagga aaccatcacc ccctggaact tcgaggaagt
     3721 ggtggacaag ggcgcttccg cccagagctt catcgagcgg atgaccaact tcgataagaa
     3781 cctgcccaac gagaaggtgc tgcccaagca cagcctgctg tacgagtact tcaccgtgta
     3841 taacgagctg accaaagtga aatacgtgac cgagggaatg agaaagcccg ccttcctgag
     3901 cggcgagcag aaaaaggcca tcgtggacct gctgttcaag accaaccgga aagtgaccgt
     3961 gaagcagctg aaagaggact acttcaagaa aatcgagtgc ttcgactccg tggaaatctc
     4021 cggcgtggaa gatcggttca acgcctccct gggcacatac cacgatctgc tgaaaattat
     4081 caaggacaag gacttcctgg acaatgagga aaacgaggac attctggaag atatcgtgct
     4141 gaccctgaca ctgtttgagg acagagagat gatcgaggaa cggctgaaaa cctatgccca
     4201 cctgttcgac gacaaagtga tgaagcagct gaagcggcgg agatacaccg gtaagtatca
     4261 cacacgatta acaaccccta aaaatacact ttgaaaatat tgaaaatatg gataacttcg
     4321 tatagcatac attatacgaa gttatagctt taagatacat tgatgagttt ggacaaacca
     4381 caactagaat gcagtgaaaa aaatgcttta tttgtgaaat ttgtgatgct attgctttat
     4441 ttgtaaccat tataagctgc aataaacaag ttaacaacaa caattgcatt cattttatgt
     4501 ttcaggttca gggggaggtg tgggaggttt tttaaagcaa gtaaaacctc tacaaatgtg
     4561 gtatggctga ttatgatcta gagtcgcggc cgctttactt gtacagctcg tccatgccga
     4621 gagtgatccc ggcggcggtc acgaactcca gcaggaccat gtgatcgcgc ttctcgttgg
     4681 ggtctttgct cagggcggac tgggtgctca ggtagtggtt gtcgggcagc agcacggggc
     4741 cgtcgccgat gggggtgttc tgctggtagt ggtcggcgag ctgcacgctg ccgtcctcga
     4801 tgttgtggcg gatcttgaag ttggccttga tgccgttctt ctgcttgtcg gcggtgatat
     4861 agacgttgtg gctgatgtag ttgtactcca gcttgtgccc caggatgttg ccgtcctcct
     4921 tgaagtcgat gcccttcagc tcgatgcggt tcaccagggt gtcgccctcg aacttcacct
     4981 cggcgcgggt cttgtagttg ccgtcgtcct tgaagaagat ggtgcgctcc tggacgtagc
     5041 cttcgggcat ggcggacttg aagaagtcgt gctgcttcat gtggtcgggg tagcggctga
     5101 agcactgcac gccccaggtc agggtggtca cgagggtggg ccagggcacg ggcagcttgc
     5161 cggtggtgca gatgaacttc agggtcagct tgccgtaggt ggcatcgccc tcgccctcgc
     5221 cggacacgct gaacttgtgg ccgtttacgt cgccgtccag ctcgaccagg atgggcacca
     5281 ccccggtgaa cagctcctcg cccttgctca ccatggtggc gaccggtgga tcgtaccgtc
     5341 gactctagcg gtaccccgat tgtttagctt gttcagctgc gcttgtttat ttgcttagct
     5401 ttcgcttagc gacgtgttca ctttgcttgt ttgaattgaa ttgtcgctcc gtagacgaag
     5461 cgcctctatt tatactccgg cggtcgaggg ttcgaaatcg ataagcttgg atcctaattg
     5521 aattagctct aattgaatta gtctctaatt gaattagatc cccgggcgag ctcgaattaa
     5581 ccattgtggg aaccgtgcga tcaaacaaac gcgagatacc ggaagtactg aaaaacagtc
     5641 gctccaggcc agtgggaaca tcgatgtttt gttttgacgg accccttact ctcgtctcat
     5701 ataaaccgaa gccagctaag atggtatact tattatcatc ttgtgatgag gatgcttcta
     5761 tcaacgaaag taccggtaaa ccgcaaatgg ttatgtatta taatcaaact aaaggcggag
     5821 tggacacgct agaccaaatg tgttctgtga tgacctgcag cccgggggat ccactagttc
     5881 tagagcggat aacttcgtat agcatacatt atacgaagtt atagaagtga cacgacgccg
     5941 atctagcttt tttgctcacc tgtgattgct cctactcaaa tacaaaaaca tcaaattttc
     6001 tgtcaataaa gcatatttat ttatatttat tttacaggaa agaattcctt ttaaagtgta
     6061 ttttaaccta taatgaaaaa cgattaaaaa aaatacataa aataattcga aaatttttga
     6121 atagcccagg ttgataaaaa ttcatttcat acgttttata acttatgccc ctaagtattt
     6181 tttgaccata gtgtttcaat tctacattaa ttttacagag tagaatgaaa cgccacctac
     6241 tcagccaaga ggcgaaaagg ttagctcgcc aagcagagag ggcgccagtg ctcactactt
     6301 tttataattc tcaacttctt tttccagact cagttcgtat atatagacct attttcaatt
     6361 taacgtcgat atcaatatgt ctgacgacgt tttagagcta gaaatagcaa gttaaaataa
     6421 ggctagtccg ttatcaactt gaaaaagtgg caccgagtcg gtgctttttt cgaatttgta
     6481 tacatttttg tatacatttt tgatattttc aaacaatacg cagttataaa actcattagc
     6541 taacccattt tttctttgct tatgcttaca ggctggggca ggctgagccg gaagctgatc
     6601 aacggcatcc gggacaagca gtccggcaag acaatcctgg atttcctgaa gtccgacggc
     6661 ttcgccaaca gaaacttcat gcagctgatc cacgacgaca gcctgacctt taaagaggac
     6721 atccagaaag cccaggtgtc cggccagggc gatagcctgc acgagcacat tgccaatctg
     6781 gccggcagcc ccgccattaa gaagggcatc ctgcagacag tgaaggtggt ggacgagctc
     6841 gtgaaagtga tgggccggca caagcccgag aacatcgtga tcgaaatggc cagagagaac
     6901 cagaccaccc agaagggaca gaagaacagc cgcgagagaa tgaagcggat cgaagagggc
     6961 atcaaagagc tgggcagcca gatcctgaaa gaacaccccg tggaaaacac ccagctgcag
     7021 aacgagaagc tgtacctgta ctacctgcag aatgggcggg atatgtacgt ggaccaggaa
     7081 ctggacatca accggctgtc cgactacgat gtggaccata tcgtgcctca gagctttctg
     7141 aaggacgact ccatcgacaa caaggtgctg accagaagcg acaagaaccg gggcaagagc
     7201 gacaacgtgc cctccgaaga ggtcgtgaag aagatgaaga actactggcg gcagctgctg
     7261 aacgccaagc tgattaccca gagaaagttc gacaatctga ccaaggccga gagaggcggc
     7321 ctgagcgaac tggataaggc cggcttcatc aagagacagc tggtggaaac ccggcagatc
     7381 acaaagcacg tggcacagat cctggactcc cggatgaaca ctaagtacga cgagaatgac
     7441 aagctgatcc gggaagtgaa agtgatcacc ctgaagtcca agctggtgtc cgatttccgg
     7501 aaggatttcc agttttacaa agtgcgcgag atcaacaact accaccacgc ccacgacgcc
     7561 tacctgaacg ccgtcgtggg aaccgccctg atcaaaaagt accctaagct ggaaagcgag
     7621 ttcgtgtacg gcgactacaa ggtgtacgac gtgcggaaga tgatcgccaa gagcgagcag
     7681 gaaatcggca aggctaccgc caagtacttc ttctacagca acatcatgaa ctttttcaag
     7741 accgagatta ccctggccaa cggcgagatc cggaagcggc ctctgatcga gacaaacggc
     7801 gaaaccgggg agatcgtgtg ggataagggc cgggattttg ccaccgtgcg gaaagtgctg
     7861 agcatgcccc aagtgaatat cgtgaaaaag accgaggtgc agacaggcgg cttcagcaaa
     7921 gagtctatcc tgcccaagag gaacagcgat aagctgatcg ccagaaagaa ggactgggac
     7981 cctaagaagt acggcggctt cgacagcccc accgtggcct attctgtgct ggtggtggcc
     8041 aaagtggaaa agggcaagtc caagaaactg aagagtgtga aagagctgct ggggatcacc
     8101 atcatggaaa gaagcagctt cgagaagaat cccatcgact ttctggaagc caagggctac
     8161 aaagaagtga aaaaggacct gatcatcaag ctgcctaagt actccctgtt cgagctggaa
     8221 aacggccgga agagaatgct ggcctctgcc ggcgaactgc agaagggaaa cgaactggcc
     8281 ctgccctcca aatatgtgaa cttcctgtac ctggccagcc actatgagaa gctgaagggc
     8341 tcccccgagg ataatgagca gaaacagctg tttgtggaac agcacaagca ctacctggac
     8401 gagatcatcg agcagatcag cgagttctcc aagagagtga tcctggccga cgctaatctg
     8461 gacaaagtgc tgtccgccta caacaagcac cgggataagc ccatcagaga gcaggccgag
     8521 aatatcatcc acctgtttac cctgaccaat ctgggagccc ctgccgcctt caagtacttt
     8581 gacaccacca tcgaccggaa gaggtacacc agcaccaaag aggtgctgga cgccaccctg
     8641 atccaccaga gcatcaccgg cctgtacgag acacggatcg acctgtctca gctgggaggc
     8701 gacaaaaggc cggcggccac gaaaaaggcc ggccaggcaa aaaagaaaaa gcgccgcaag
     8761 cgcgagggcc gcggcagcct gctgacctgc ggcgatgtgg aggagaaccc cggccccatg
     8821 agcgccgagc cgagtccggt aatgagtccc cagcagcagg ccgagcggga gaaggtgtac
     8881 cagttgatca tcgagctggc ctatcctgcc acgcgggaga ccgctctgct ggagctgagc
     8941 aagaacacct atgcggacct ggcccccatg ctgtggaaaa gcgtcggtac cacctgcacc
     9001 ctgctgcagg agatcgtcaa catatacccc ataataacga cgcccgtttt gaaggccaac
     9061 cagtcgaacc gcgtgtgcta cgccctgact ttgctacagt gcgtcgcctc gcatccggag
     9121 actcgcccgg ccttcctgcg ggaccagata ccgatgtact tgtacccctt cttgtcgacc
     9181 acgttcaaga gcaggccctt cgagcagctg cgcctgacca cgctgggcgt gattaatgct
     9241 ctggccgaga ccggtgatac ggaggtcctc atcttcctga tatggagcga ggtcgtgcct
     9301 cactgtctga ccaatatggt caggggatcg aagctgacca agatcgcggc cacttcaatc
     9361 cttgagaaga tactgctcga tgagatgggt ctgacgtaca tttgcgagaa ccacgatcgc
     9421 ttctcgcagg tggccatcac cctgggcaaa atggtcatcc atatgttgaa gtttccatgc
     9481 ctccgggtgc tgaagcatgt ggtgcgctgc tatctactac ttacggaaaa tgcgcgcgct
     9541 cgcagtgcac ttagagtgtg tctgccggat ctgctgcgtg acggcacctt cacgtcgctc
     9601 gtgcaacatg acacgtgcac caagcagtgg ctgcagatgc tgctcaagaa cctgcagaca
     9661 aacgccgtca acccaatggg ctcctcctag agaagcgccc aacaactttc gtcactccac
     9721 cgtccattca agcgccatcg attagtgata cccactccta gttaactgct cgaccgaata
     9781 aacatggcct acataatcta caaatgaaat tatgatatta ctaaaattga cggtcaaaag
     9841 ggcgacacaa aatttattct aaatgcataa taaatactga taacatctta tagtttgtat
     9901 tatattttgt attatcgttg acatgtataa ttttgatatc aaaaactgat tttcccttta
     9961 ttattttcga gatttatttt cttaattctc tttaacaaac tagaaatatt gtatatacaa
    10021 aaaatcataa ataatagatg aatagtttaa ttataggtgt tcatcaatcg aaaaagcaac
    10081 gtatcttatt taaagtgcgt tgcttttttc tcatttataa ggttaaataa ttctcatata
    10141 tcaagcaaag tgacaggcgc ccttaaatat tctgacaaat gctctttccc taaactcccc
    10201 ccataaaaaa acccgccgaa gcgggttttt acgttatttg cggattaacg attactcgtt
    10261 atcagaaccg cccagggggc ccgagcttaa gactggccgt cgttttacaa cacagaaaga
    10321 gtttgtagaa acgcaaaaag gccatccgtc aggggccttc tgcttagttt gatgcctggc
    10381 agttccctac tctcgccttc cgcttcctcg ctcactgact cgctgcgctc ggtcgttcgg
    10441 ctgcggcgag cggtatcagc tcactcaaag gcggtaatac ggttatccac agaatcaggg
    10501 gataacgcag gaaagaacat gtgagcaaaa ggccagcaaa aggccaggaa ccgtaaaaag
    10561 gccgcgttgc tggcgttttt ccataggctc cgcccccctg acgagcatca caaaaatcga
    10621 cgctcaagtc agaggtggcg aaacccgaca ggactataaa gataccaggc gtttccccct
    10681 ggaagctccc tcgtgcgctc tcctgttccg accctgccgc ttaccggata cctgtccgcc
    10741 tttctccctt cgggaagcgt ggcgctttct catagctcac gctgtaggta tctcagttcg
    10801 gtgtaggtcg ttcgctccaa gctgggctgt gtgcacgaac cccccgttca gcccgaccgc
    10861 tgcgccttat ccggtaacta tcgtcttgag tccaacccgg taagacacga cttatcgcca
    10921 ctggcagcag ccactggtaa caggattagc agagcgaggt atgtaggcgg tgctacagag
    10981 ttcttgaagt ggtgggctaa ctacggctac actagaagaa cagtatttgg tatctgcgct
    11041 ctgctgaagc cagttacctt cggaaaaaga gttggtagct cttgatccgg caaacaaacc
    11101 accgctggta gcggtggttt ttttgtttgc aagcagcaga ttacgcgcag aaaaaaagga
    11161 tctcaagaag atcctttgat cttttctacg gggtctgacg ctcagtggaa cgacgcgcgc
    11221 gtaactcacg ttaagggatt ttggtcatga gcttgcgccg tcccgtcaag tcagcgtaat
    11281 gctctgctt
//
